# Supplementary material for: An Assessment of Mushroom Consumption on Cardiometabolic Disease Risk Factors and Morbidities in Humans: A Systematic Review
Source: Nutrients. 2023 Feb 21;15(5):1079. doi: 10.3390/nu15051079 (PMC10005148; doi:10.3390/nu15051079)
Supplement: Supplementary file 1 [file nutrients-15-01079-s001.zip]

Archive with 1 entries (1 files):
- nutrients-2193586-supplementary.pdf
